# Supplementary material for: Effects of Lactobacillus plantarum and Lactobacillus paracasei on the Peripheral Immune Response in Children with Celiac Disease Autoimmunity: A Randomized, Double-Blind, Placebo-Controlled Clinical Trial
Source: Nutrients. 2019 Aug 16;11(8):1925. doi: 10.3390/nu11081925 (PMC6723580; doi:10.3390/nu11081925)
Supplement: Supplementary file 1 [file nutrients-11-01925-s001.zip]

Archive with 13 entries (10 files):
- Supplementary materials/
- Supplementary materials/File S2 CONSORT 2010 Checklist2.doc
- __MACOSX/
- __MACOSX/Supplementary materials/
- __MACOSX/Supplementary materials/._File S2 CONSORT 2010 Checklist2.doc
- Supplementary materials/Fig S1 Consort flow diagram.doc
- __MACOSX/Supplementary materials/._Fig S1 Consort flow diagram.doc
- Supplementary materials/File S4 raw research data.xlsx
- __MACOSX/Supplementary materials/._File S4 raw research data.xlsx
- Supplementary materials/File S3 raw research data.xlsx
- __MACOSX/Supplementary materials/._File S3 raw research data.xlsx
- Supplementary materials/File S1 Study protocol.doc
- __MACOSX/Supplementary materials/._File S1 Study protocol.doc
