# Supplementary material for: Effects of Lactobacillus plantarum and Lactobacillus paracasei on the Peripheral Immune Response in Children with Celiac Disease Autoimmunity: A Randomized, Double-Blind, Placebo-Controlled Clinical Trial
Source: Nutrients. 2019 Aug 16;11(8):1925. doi: 10.3390/nu11081925 (PMC6723580; doi:10.3390/nu11081925)
Supplement: Supplementary file 1 [file nutrients-11-01925-s001.zip › Supplementary materials/File S4 raw research data.xlsx]

## Sheet: CIPP RESULTS
FACS Analysis		5					6					7					8					9					10					11					12					13					14
		T-cells CD3+CD56-LR % Gated					T-cells CD3+CD56-LR % Total					NKT-cells CD3+CD56+UR % Gated					NKT-cells CD3+CD56+UR % Total					T-cells CD3+ total LR+UR % Gated					T-cells CD3+ total LR+UR % Total					T-cells exp Nk markers UR (gate R2) % Gated					NK cells CD3-CD56+UL % Gated					NK cells CD3-CD56+UL % Total					B-cells CD19+UL % Gated
CIPP ID	Group	V0	V1	V2	V1-V0	V2-V0	V0	V1	V2	V1-V0	V2-V0	V0	V1	V2	V1-V0	V2-V0	V0	V1	V2	V1-V0	V2-V0	V0	V1	V2	V1-V0	V2-V0	V0	V1	V2	V1-V0	V2-V0	V0	V1	V2	V1-V0	V2-V0	V0	V1	V2	V1-V0	V2-V0	V0	V1	V2	V1-V0	V2-V0	V0	V1	V2
102	Laktobaciller	.	48.36	64.94	.	.	.	28.93	38.46	.	.	.	1.28	0.29	.	.	.	0.77	0.17	.	.	.	49.64	65.23	.	.	.	29.7	38.63	.	.	.	0.22	0.16	.	.	.	9.82	6.76	.	.	.	5.88	4	.	.	.	14.82	11
104	Laktobaciller	.	24.32	77.2	.	.	.	7.77	59.35	.	.	.	0.48	1.08	.	.	.	0.15	0.83	.	.	.	24.8	78.28	.	.	.	7.92	60.18	.	.	.	1.31	0.86	.	.	.	5	9.29	.	.	.	1.6	7.14	.	.	.	9.49	7.75
105	Laktobaciller	66.97	17.87	63.16	-49.1	-3.81	35.26	2.56	33.46	-32.7	-1.8	0.79	0.27	1.03	-0.52	0.24	0.41	0.04	0.54	-0.37	0.13	67.76	18.14	64.19	-49.62	-3.57	35.67	2.6	34	-33.07	-1.67	1.12	0.85	1.01	-0.27	-0.11	15.81	4.77	12.29	-11.04	-3.52	8.32	0.68	6.51	-7.64	-1.81	9.99	6.85	13.06
107	Laktobaciller	17.83	46.08	.	28.25	.	5.64	30.07	.	24.43	.	0.11	0.24	.	0.13	.	0.04	0.16	.	0.12	.	17.94	46.32	.	28.38	.	5.68	30.23	.	24.55	.	0.42	0.43	.	0.01	.	1.11	3.77	.	2.66	.	0.35	2.46	.	2.11	.	10.67	9.33	.
111	Laktobaciller	77.27	56.94	35.13	-20.33	-42.14	60.83	23.96	12.21	-36.87	-48.62	0.76	0.68	0.44	-0.08	-0.32	0.6	0.29	0.15	-0.31	-0.45	78.03	57.62	35.57	-20.41	-42.46	61.43	24.25	12.36	-37.18	-49.07	0.56	0.92	1.64	0.36	1.08	8.9	7.9	5.44	-1	-3.46	7.01	3.33	1.89	-3.68	-5.12	9.41	7.55	9.8
112	Laktobaciller	80.26	58.97	38.64	-21.29	-41.62	65.56	30.49	20.5	-35.07	-45.06	0.33	1.9	0.23	1.57	-0.1	0.27	0.98	0.12	0.71	-0.15	80.59	60.87	38.87	-19.72	-41.72	65.83	31.47	20.62	-34.36	-45.21	0.3	3.07	0.56	2.77	0.26	5.56	9.89	2.35	4.33	-3.21	4.54	5.11	1.25	0.57	-3.29	8.71	10.31	3.42
113	Laktobaciller	35.44	46.2	41.62	10.76	6.18	25.89	18.59	24.04	-7.3	-1.85	4.74	3.27	1.07	-1.47	-3.67	3.46	1.32	0.62	-2.14	-2.84	40.18	49.47	42.69	9.29	2.51	29.35	19.91	24.66	-9.44	-4.69	4.85	7.06	2.49	2.21	-2.36	43.71	17.26	9.44	-26.45	-34.27	31.93	6.94	5.45	-24.99	-26.48	6.5	6.77	3.68
114	Laktobaciller	.	.	.	.	.	.	.	.	.	.	.	.	.	.	.	.	.	.	.	.	.	.	.	.	.	.	.	.	.	.	.	.	.	.	.	.	.	.	.	.	.	.	.	.	.	.	.	.
118	Laktobaciller	56.74	68.13	33.79	11.39	-22.95	48.21	34.09	15.83	-14.12	-32.38	0.91	1.39	0.56	0.48	-0.35	0.77	0.7	0.26	-0.07	-0.51	57.65	69.52	34.35	11.87	-23.3	48.98	34.79	16.09	-14.19	-32.89	0.77	1.05	1.64	0.28	0.87	18.35	10.24	7.5	-8.11	-10.85	15.6	5.12	3.51	-10.48	-12.09	10.58	7.6	11.05
120	Laktobaciller	40.69	53.57	27.95	12.88	-12.74	31.14	24.79	13.79	-6.35	-17.35	0.44	0.38	0.53	-0.06	0.09	0.33	0.18	0.26	-0.15	-0.07	41.13	53.95	28.48	12.82	-12.65	31.47	24.97	14.05	-6.5	-17.42	0.19	0.62	1.32	0.43	1.13	4.97	9.79	6.99	4.82	2.02	3.8	4.53	3.45	0.73	-0.35	14.32	9.37	9.26
121	Laktobaciller	58.14	26.93	27.32	-31.21	-30.82	38.55	11.65	16.72	-26.9	-21.83	1.83	1.48	0.73	-0.35	-1.1	1.21	0.64	0.44	-0.57	-0.77	59.97	28.41	28.05	-31.56	-31.92	39.76	12.29	17.16	-27.47	-22.6	2.32	4.03	3.81	1.71	1.49	11.75	14.34	5.86	2.59	-5.89	7.79	6.2	3.59	-1.59	-4.2	8.33	5.17	4.86
123	Laktobaciller	35.36	62.56	.	27.2	.	19.91	46.46	.	26.55	.	0.44	1.35	.	0.91	.	0.25	1	.	0.75	.	35.8	63.91	.	28.11	.	20.16	47.46	.	27.3	.	0.88	1.98	.	1.1	.	8.79	17.41	.	8.62	.	4.95	12.93	.	7.98	.	8.05	6.89	.
126	Laktobaciller	34.24	50.81	64.8	16.57	30.56	22.1	36.6	35.87	14.5	13.77	0.6	0.78	1.6	0.18	1	0.39	0.56	0.89	0.17	0.5	34.84	51.59	66.4	16.75	31.56	22.49	37.16	36.76	14.67	14.27	0.52	1.76	2.4	1.24	1.88	10.05	18.43	15.14	8.38	5.09	6.48	13.28	8.36	6.8	1.88	8.8	11.54	6.71
127	Laktobaciller	39.28	49.7	27.45	10.42	-11.83	17.27	29.29	17.12	12.02	-0.15	0.37	0.34	0.1	-0.03	-0.27	0.16	0.2	0.06	0.04	-0.1	39.65	50.04	27.55	10.39	-12.1	17.43	29.49	17.18	12.06	-0.25	0.93	0.76	0.36	-0.17	-0.57	3.29	4.64	1.68	1.35	-1.61	1.45	2.74	1.05	1.29	-0.4	17.26	14.88	4.6
130	Laktobaciller	33.51	37.4	66.68	3.89	33.17	12.45	18.89	44.6	6.44	32.15	0.66	0.35	0.37	-0.31	-0.29	0.25	0.18	0.25	-0.07	0	34.17	37.75	67.05	3.58	32.88	12.7	19.07	44.85	6.37	32.15	0.88	0.92	0.53	0.04	-0.35	3.98	4.33	6.47	0.35	2.49	1.48	2.19	4.32	0.71	2.84	6.84	10.45	11
131	Laktobaciller	48.58	49.95	48.99	1.37	0.41	19.83	24.69	28.08	4.86	8.25	0.39	0.62	0.54	0.23	0.15	0.16	0.31	0.31	0.15	0.15	48.97	50.57	49.53	1.6	0.56	19.99	25	28.39	5.01	8.4	0.19	0.85	0.92	0.66	0.73	5.22	7.63	8.26	2.41	3.04	2.13	3.77	4.73	1.64	2.6	7.4	9.89	10.35
135	Laktobaciller	37.08	62.7	56.92	25.62	19.84	21.16	39.34	38.28	18.18	17.12	0.56	1.62	0.62	1.06	0.06	0.32	1.02	0.42	0.7	0.1	37.64	64.32	57.54	26.68	19.9	21.48	40.36	38.7	18.88	17.22	0.85	2.51	1.09	1.66	0.24	6	9.04	14.18	3.04	8.18	3.42	5.67	9.53	2.25	6.11	4.12	7.12	15.76
136	Laktobaciller	42.93	25.41	31.66	-17.52	-11.27	13.29	11.24	15.4	-2.05	2.11	0.82	0.27	0.64	-0.55	-0.18	0.25	0.12	0.31	-0.13	0.06	43.75	25.68	32.3	-18.07	-11.45	13.54	11.36	15.71	-2.18	2.17	1.29	1.28	1.6	-0.01	0.31	11.53	5.36	9.48	-6.17	-2.05	3.57	2.37	4.61	-1.2	1.04	5.14	9.6	29.41
137	Laktobaciller	53.07	58.48	51.89	5.41	-1.18	24.74	49.78	32.83	25.04	8.09	0.4	0.48	0.29	0.08	-0.11	0.18	0.41	0.18	0.23	0	53.47	58.96	52.18	5.49	-1.29	24.92	50.19	33.01	25.27	8.09	0.6	0.81	0.55	0.21	-0.05	15.5	16.61	12.35	1.11	-3.15	7.23	14.14	7.81	6.91	0.58	8.03	19.61	15.81
140	Laktobaciller	54.14	34.23	64.38	-19.91	10.24	31.99	12.83	38.35	-19.16	6.36	0.71	0.57	0.59	-0.14	-0.12	0.42	0.22	0.35	-0.2	-0.07	54.85	34.8	64.97	-20.05	10.12	32.41	13.05	38.7	-19.36	6.29	1.23	1.29	1	0.06	-0.23	5.26	8.91	14.55	3.65	9.29	3.11	3.34	8.67	0.23	5.56	9.53	12.67	13.57
141	Laktobaciller	.	.	.	.	.	.	.	.	.	.	.	.	.	.	.	.	.	.	.	.	.	.	.	.	.	.	.	.	.	.	.	.	.	.	.	.	.	.	.	.	.	.	.	.	.	.	.	.
142	Laktobaciller	55.27	52.96	41.87	-2.31	-13.4	29.77	29.26	16.66	-0.51	-13.11	0.38	0.39	0.14	0.01	-0.24	0.2	0.22	0.06	0.02	-0.14	55.65	53.35	42.01	-2.3	-13.64	29.97	29.48	16.72	-0.49	-13.25	0.58	0.95	0.48	0.37	-0.1	32.14	21.95	4.66	-10.19	-27.48	17.31	12.13	1.85	-5.18	-15.46	8.07	16.31	5.99
201	Laktobaciller	.	.	.	.	.	.	.	.	.	.	.	.	.	.	.	.	.	.	.	.	.	.	.	.	.	.	.	.	.	.	.	.	.	.	.	.	.	.	.	.	.	.	.	.	.	.	.	.
203	Laktobaciller	43.29	69.99	68.22	26.7	24.93	26.4	43.75	39.74	17.35	13.34	0.3	0.1	0.71	-0.2	0.41	0.18	0.06	0.41	-0.12	0.23	43.59	70.09	68.93	26.5	25.34	26.58	43.81	40.15	17.23	13.57	0.08	0.01	0.7	-0.07	0.62	2.14	3.3	6.09	1.16	3.95	1.31	2.07	3.55	0.76	2.24	10.89	5.73	11.52
205	Laktobaciller	.	30.06	51.53	.	.	.	8.8	16.34	.	.	.	0.38	1.1	.	.	.	0.11	0.35	.	.	.	30.44	52.63	.	.	.	8.91	16.69	.	.	.	0.88	0.46	.	.	.	7.79	5.43	.	.	.	2.28	1.72	.	.	.	11.06	13.16
206	Laktobaciller	.	59.01	54.85	.	.	.	32.54	26.8	.	.	.	0.6	0.28	.	.	.	0.33	0.14	.	.	.	59.61	55.13	.	.	.	32.87	26.94	.	.	.	0.92	0.46	.	.	.	5.66	3.06	.	.	.	3.12	1.5	.	.	.	12.68	15.22
209	Laktobaciller	46.81	58.64	49.45	11.83	2.64	27.72	25.25	18.32	-2.47	-9.4	0.92	0.38	0.51	-0.54	-0.41	0.55	0.16	0.19	-0.39	-0.36	47.73	59.02	49.96	11.29	2.23	28.27	25.41	18.51	-2.86	-9.76	1.53	0.29	0.75	-1.24	-0.78	28.74	7.96	5.79	-20.78	-22.95	17.02	3.43	2.14	-13.59	-14.88	15.4	12.57	11.6
211	Laktobaciller	65.24	53.64	45.72	-11.6	-19.52	43.02	22.98	10.22	-20.04	-32.8	1.89	0.45	0.51	-1.44	-1.38	1.25	0.19	0.12	-1.06	-1.13	67.13	54.09	46.23	-13.04	-20.9	44.27	23.17	10.34	-21.1	-33.93	0.22	0.27	0.41	0.05	0.19	12.44	6.83	5.63	-5.61	-6.81	8.2	2.93	1.26	-5.27	-6.94	14.76	6.95	8.04
214	Laktobaciller	.	.	.	.	.	.	.	.	.	.	.	.	.	.	.	.	.	.	.	.	.	.	.	.	.	.	.	.	.	.	.	.	.	.	.	.	.	.	.	.	.	.	.	.	.	.	.	.
216	Laktobaciller	52.83	31.85	26.27	-20.98	-26.56	19.18	11.34	8	-7.84	-11.18	1.93	0.39	0.28	-1.54	-1.65	0.7	0.14	0.09	-0.56	-0.61	54.76	32.24	26.55	-22.52	-28.21	19.88	11.48	8.09	-8.4	-11.79	0.97	1.17	1.08	0.2	0.11	8.04	4.72	2.83	-3.32	-5.21	2.92	1.68	0.86	-1.24	-2.06	7.37	6.95	14.23
219	Laktobaciller	.	.	.	.	.	.	.	.	.	.	.	.	.	.	.	.	.	.	.	.	.	.	.	.	.	.	.	.	.	.	.	.	.	.	.	.	.	.	.	.	.	.	.	.	.	.	.	.
220	Laktobaciller	.	.	.	.	.	.	.	.	.	.	.	.	.	.	.	.	.	.	.	.	.	.	.	.	.	.	.	.	.	.	.	.	.	.	.	.	.	.	.	.	.	.	.	.	.	.	.	.
221	Laktobaciller	45.7	38.08	48.22	-7.62	2.52	18.95	13.68	14.88	-5.27	-4.07	0.31	0.22	0.44	-0.09	0.13	0.13	0.08	0.14	-0.05	0.01	46.01	38.3	48.66	-7.71	2.65	19.08	13.76	15.02	-5.32	-4.06	0.72	0.74	0.95	0.02	0.23	6.32	6.32	7.03	0	0.71	2.62	2.27	2.17	-0.35	-0.45	11.97	8.16	10.01
222	Laktobaciller	48.31	29.95	68.25	-18.36	19.94	20.6	6.31	42.7	-14.29	22.1	0.68	0.26	0.91	-0.42	0.23	0.29	0.06	0.57	-0.23	0.28	48.99	30.21	69.16	-18.78	20.17	20.89	6.37	43.27	-14.52	22.38	0.52	0.54	0.97	0.02	0.45	9.73	5.79	11.91	-3.94	2.18	4.15	1.22	7.45	-2.93	3.3	4.49	3.63	8.57
226	Laktobaciller	42.93	54.23	37.25	11.3	-5.68	17.73	17.21	14.88	-0.52	-2.85	0.63	0.36	0.2	-0.27	-0.43	0.26	0.11	0.08	-0.15	-0.18	43.56	54.59	37.45	11.03	-6.11	17.99	17.32	14.96	-0.67	-3.03	0.54	0.33	0.55	-0.21	0.01	10.17	7.75	10.12	-2.42	-0.05	4.2	0.11	4.04	-4.09	-0.16	9.56	11.39	18.78
227	Laktobaciller	51.82	55.32	48.97	3.5	-2.85	16.22	23.51	16.71	7.29	0.49	0.33	0.9	0.4	0.57	0.07	0.1	0.38	0.14	0.28	0.04	52.15	56.22	49.37	4.07	-2.78	16.32	23.89	16.85	7.57	0.53	0.63	1.33	0.77	0.7	0.14	7.59	7.39	5.53	-0.2	-2.06	2.37	3.14	1.89	0.77	-0.48	13.27	12.77	11.09
301	Laktobaciller	.	49.78	47.98	.	.	.	28.48	14.98	.	.	.	0.53	0.19	.	.	.	0.3	0.06	.	.	.	50.31	48.17	.	.	.	28.78	15.04	.	.	.	1	0.48	.	.	.	5.47	4.45	.	.	.	3.13	1.39	.	.	.	10.18	15.76
302	Laktobaciller	.	42.69	34.39	.	.	.	17.97	0.77	.	.	.	1.04	0.22	.	.	.	0.44	3.5	.	.	.	43.73	34.61	.	.	.	18.41	4.27	.	.	.	2.97	2.15	.	.	.	4.52	3.5	.	.	.	1.9	0.98	.	.	.	7.45	9.64
305	Laktobaciller	74.07	37.95	51.52	-36.12	-22.55	45.38	14.89	26.79	-30.49	-18.59	0.44	0.3	0.15	-0.14	-0.29	0.27	0.12	0.08	-0.15	-0.19	74.51	38.25	51.67	-36.26	-22.84	45.65	15.01	26.87	-30.64	-18.78	0.46	0.8	0.38	0.34	-0.08	13.77	3.14	7.1	-10.63	-6.67	8.44	1.23	3.69	-7.21	-4.75	4.47	5.9	8.45
308	Laktobaciller	.	64.26	59.81	.	.	.	34.62	42.53	.	.	.	0.47	0.24	.	.	.	0.25	0.17	.	.	.	64.73	60.05	.	.	.	34.87	42.7	.	.	.	0.73	0.41	.	.	.	7.91	7.95	.	.	.	4.26	5.65	.	.	.	18.03	20.13
309	Laktobaciller	55.28	66.9	67.44	11.62	12.16	35.56	35.46	40.26	-0.1	4.7	0.1	0.15	0.26	0.05	0.16	0.06	0.08	0.16	0.02	0.1	55.38	67.05	67.7	11.67	12.32	35.62	35.54	40.42	-0.08	4.8	0.16	0.11	0.39	-0.05	0.23	4.82	6.77	7.38	1.95	2.56	3.1	3.59	4.4	0.49	1.3	7.86	7.01	6.82
311	Laktobaciller	67.04	.	52.84	.	-14.2	46.58	.	20.63	.	-25.95	0.42	.	0.13	.	-0.29	0.29	.	0.05	.	-0.24	67.46	.	52.97	.	-14.49	46.87	.	20.68	.	-26.19	0.63	.	0.23	.	-0.4	9.72	.	7.62	.	-2.1	6.75	.	2.97	.	-3.78	15.43	.	6.24
314	Laktobaciller	73.77	41.36	62.02	-32.41	-11.75	39.88	14.47	23.21	-25.41	-16.67	1.32	0.33	0.73	-0.99	-0.59	0.71	0.12	0.27	-0.59	-0.44	75.09	41.69	62.75	-33.4	-12.34	40.59	14.59	23.48	-26	-17.11	1.29	0.75	0.91	-0.54	-0.38	7.77	8.73	6.7	0.96	-1.07	4.2	3.05	2.51	-1.15	-1.69	7.17	9.94	14.03
315	Laktobaciller	49.29	42.25	46.09	-7.04	-3.2	17.29	3.4	15.91	-13.89	-1.38	0.37	0.19	0.21	-0.18	-0.16	0.13	0.02	0.07	-0.11	-0.06	49.66	42.44	46.3	-7.22	-3.36	17.42	3.42	15.98	-14	-1.44	0.54	0.69	0.45	0.15	-0.09	11.84	8.43	11.99	-3.41	0.15	4.17	0.68	4.14	-3.49	-0.03	11.67	20.72	9.3
318	Laktobaciller	67.91	48.12	49.43	-19.79	-18.48	30.07	15.79	15.97	-14.28	-14.1	0.22	0.26	0.22	0.04	0	0.1	0.08	0.07	-0.02	-0.03	68.13	48.38	49.65	-19.75	-18.48	30.17	15.87	16.04	-14.3	-14.13	0.39	0.74	0.66	0.35	0.27	5.21	4.82	8.53	-0.39	3.32	2.3	1.58	2.76	-0.72	0.46	6.87	6.41	8.7
320	Laktobaciller	32.84	72.56	56.86	39.72	24.02	4.9	31.72	25.81	26.82	20.91	0.37	0.51	0.85	0.14	0.48	0.06	0.22	0.39	0.16	0.33	33.21	73.07	57.71	39.86	24.5	4.96	31.94	26.2	26.98	21.24	1.37	4.37	0.93	3	-0.44	2.7	4.59	13.44	1.89	10.74	0.4	2	6.1	1.6	5.7	3.91	9.86	18.76
101	Placebo	.	.	.	.	.	.	.	.	.	.	.	.	.	.	.	.	.	.	.	.	.	.	.	.	.	.	.	.	.	.	.	.	.	.	.	.	.	.	.	.	.	.	.	.	.	.	.	.
103	Placebo	.	74.65	54.48	.	.	.	56.37	21.85	.	.	.	0.51	0.44	.	.	.	0.39	0.17	.	.	.	75.16	54.92	.	.	.	56.76	22.02	.	.	.	0.51	0.08	.	.	.	6.03	5.8	.	.	.	4.55	2.33	.	.	.	8.09	12.69
106	Placebo	75.1	78.8	65.45	3.7	-9.65	61.42	57.29	47.86	-4.13	-13.56	1.24	0.57	0.3	-0.67	-0.94	1.01	0.42	0.22	-0.59	-0.79	76.34	79.37	65.75	3.03	-10.59	62.43	57.71	48.08	-4.72	-14.35	1.76	0.57	0.27	-1.19	-1.49	14.52	5.16	7.74	-9.36	-6.78	11.88	3.75	5.66	-8.13	-6.22	5.45	7.66	8.91
108	Placebo	15.09	41.2	63.42	26.11	48.33	6.04	22.4	47.24	16.36	41.2	0.29	0.32	0.85	0.03	0.56	0.11	0.17	0.64	0.06	0.53	15.38	41.52	64.27	26.14	48.89	6.15	22.57	47.88	16.42	41.73	1.61	0.65	1.19	-0.96	-0.42	2.37	4.86	17.89	2.49	15.52	0.95	2.64	13.33	1.69	12.38	1.71	5.47	12.44
109	Placebo	.	.	.	.	.	.	.	.	.	.	.	.	.	.	.	.	.	.	.	.	.	.	.	.	.	.	.	.	.	.	.	.	.	.	.	.	.	.	.	.	.	.	.	.	.	.	.	.
110	Placebo	77.07	77.07	61.98	0	-15.09	70.61	70.61	26.48	0	-44.13	0.76	0.76	0.51	0	-0.25	0.7	0.7	0.22	0	-0.48	77.83	77.83	62.49	0	-15.34	71.31	71.31	26.7	0	-44.61	0.54	2.08	0.8	1.54	0.26	14	11.13	9.46	-2.87	-4.54	12.83	6.52	4.04	-6.31	-8.79	5.74	4.36	6.9
115	Placebo	53.51	43.51	63.05	-10	9.54	40.88	22.87	36.58	-18.01	-4.3	0.5	0.62	0.52	0.12	0.02	0.38	0.32	0.3	-0.06	-0.08	54.01	44.13	63.57	-9.88	9.56	41.26	23.19	36.88	-18.07	-4.38	0.52	1.4	0.96	0.88	0.44	7.61	8.37	8.44	0.76	0.83	5.82	4.4	4.9	-1.42	-0.92	19.19	13.04	10.94
116	Placebo	28.04	42.16	45.37	14.12	17.33	15.99	28.59	17.23	12.6	1.24	0.23	1.2	0.3	0.97	0.07	0.13	0.82	0.11	0.69	-0.02	28.27	43.36	45.67	15.09	17.4	16.12	29.41	17.34	13.29	1.22	0.6	2.06	0.73	1.46	0.13	5.7	7.63	13.87	1.93	8.17	3.25	5.18	5.27	1.93	2.02	5.89	11.85	16.34
117	Placebo	.	.	.	.	.	.	.	.	.	.	.	.	.	.	.	.	.	.	.	.	.	.	.	.	.	.	.	.	.	.	.	.	.	.	.	.	.	.	.	.	.	.	.	.	.	.	.	.
119	Placebo	64.5	36.42	13.4	-28.08	-51.1	46.69	15.57	5.45	-31.12	-41.24	1.26	0.31	0.35	-0.95	-0.91	0.91	0.13	0.14	-0.78	-0.77	65.76	36.73	13.75	-29.03	-52.01	47.6	15.7	5.59	-31.9	-42.01	0.6	0.85	2.24	0.25	1.64	8.18	3.45	3.68	-4.73	-4.5	5.92	1.48	1.5	-4.44	-4.42	17.59	7.7	9.53
122	Placebo	.	.	.	.	.	.	.	.	.	.	.	.	.	.	.	.	.	.	.	.	.	.	.	.	.	.	.	.	.	.	.	.	.	.	.	.	.	.	.	.	.	.	.	.	.	.	.	.
124	Placebo	26.93	43.99	.	17.06	.	14.2	24.85	.	10.65	.	0.43	0.28	.	-0.15	.	0.23	0.16	.	-0.07	.	27.36	44.27	.	16.91	.	14.43	25.01	.	10.58	.	1.5	0.28	.	-1.22	.	4.55	7.22	.	2.67	.	2.4	4.08	.	1.68	.	6.48	9.16	.
125	Placebo	51.05	51.04	53.94	-0.01	2.89	34.98	36.94	37.36	1.96	2.38	0.8	0.44	0.5	-0.36	-0.3	0.55	0.32	0.35	-0.23	-0.2	51.85	51.48	54.44	-0.37	2.59	35.53	37.26	37.71	1.73	2.18	1.14	0.84	0.75	-0.3	-0.39	10.13	9.18	6.01	-0.95	-4.12	6.94	6.65	4.17	-0.29	-2.77	14.78	12.75	9.94
128	Placebo	53.21	68.33	69.6	15.12	16.39	37.02	49.16	39.79	12.14	2.77	0.32	0.31	0.35	-0.01	0.03	0.22	0.22	0.2	0	-0.02	53.53	68.64	69.95	15.11	16.42	37.24	49.38	39.99	12.14	2.75	0.59	0.46	0.27	-0.13	-0.32	5.14	3.35	3.08	-1.79	-2.06	3.58	2.41	1.76	-1.17	-1.82	6.92	8.84	7.52
129	Placebo	46.54	.	41.72	.	-4.82	18.99	.	13.81	.	-5.18	0.69	.	0.56	.	-0.13	0.28	.	0.18	.	-0.1	47.23	.	42.28	.	-4.95	19.27	.	13.99	.	-5.28	0.46	.	1.05	.	0.59	6.05	.	10.89	.	4.84	2.47	.	2.41	.	-0.06	9.14	.	8.89
132	Placebo	39.68	25.33	55.72	-14.35	16.04	31.19	8.61	36.07	-22.58	4.88	0.32	0.25	0.58	-0.07	0.26	0.25	0.08	0.38	-0.17	0.13	40	25.58	56.3	-14.42	16.3	31.44	8.69	36.45	-22.75	5.01	0.41	0.58	0.68	0.17	0.27	9	7	16.18	-2	7.18	7.08	2.38	10.48	-4.7	3.4	4.48	12.33	12.36
133	Placebo	38.99	32.54	42.17	-6.45	3.18	20.22	15.88	23.08	-4.34	2.86	0.66	0.22	0.62	-0.44	-0.04	0.34	0.11	0.34	-0.23	0	39.65	32.76	42.79	-6.89	3.14	20.56	15.99	23.42	-4.57	2.86	0.31	0.67	1.51	0.36	1.2	2.74	5.97	7.46	3.23	4.72	1.42	2.91	4.08	1.49	2.66	3.13	2.45	3.52
134	Placebo	33.9	35.34	47.15	1.44	13.25	16.86	11.4	37.93	-5.46	21.07	0.4	0.43	0.89	0.03	0.49	0.2	0.14	0.71	-0.06	0.51	34.3	35.77	48.04	1.47	13.74	17.06	11.54	38.64	-5.52	21.58	1.77	0.88	1.85	-0.89	0.08	6.88	4.42	19.82	-2.46	12.94	3.42	1.43	15.95	-1.99	12.53	8.13	8.87	24.37
138	Placebo	68.8	72.96	67.15	4.16	-1.65	49.57	62.17	33.76	12.6	-15.81	0.45	1.3	0.74	0.85	0.29	0.33	1.11	0.37	0.78	0.04	69.25	74.26	67.89	5.01	-1.36	49.9	63.28	34.13	13.38	-15.77	0.54	1.11	1	0.57	0.46	10.77	13.13	13.51	2.36	2.74	7.76	11.19	6.79	3.43	-0.97	11.8	8.8	7.66
139	Placebo	23.78	33.19	52.92	9.41	29.14	5.4	27.4	17.85	22	12.45	0.19	0.62	0.57	0.43	0.38	0.04	0.5	0.19	0.46	0.15	23.97	33.81	53.49	9.84	29.52	5.44	27.9	18.04	22.46	12.6	1.14	2.06	0.9	0.92	-0.24	9.93	19.48	13.71	9.55	3.78	2.25	15.87	4.63	13.62	2.38	5.81	4.01	8.1
202	Placebo	.	57.83	61.79	.	.	.	24.6	25.21	.	.	.	1.16	0.86	.	.	.	0.49	0.35	.	.	.	58.99	62.65	.	.	.	25.09	25.56	.	.	.	0.7	1.36	.	.	.	5.86	6.67	.	.	.	2.49	2.72	.	.	.	7.09	13.26
204	Placebo	.	41.45	54.92	.	.	.	19.49	29.81	.	.	.	0.23	0.28	.	.	.	0.11	0.15	.	.	.	41.68	55.2	.	.	.	19.6	29.96	.	.	.	0.54	0.06	.	.	.	4.08	3.96	.	.	.	1.92	2.15	.	.	.	7.59	12.77
207	Placebo	.	45.66	32.1	.	.	.	19.03	15.21	.	.	.	0.65	0.74	.	.	.	0.27	0.35	.	.	.	46.31	32.84	.	.	.	19.3	15.56	.	.	.	1.89	1.76	.	.	.	7.4	5.63	.	.	.	3.09	2.67	.	.	.	4.47	2.91
208	Placebo	64.84	46.09	41.37	-18.75	-23.47	36.71	16.81	16.93	-19.9	-19.78	1.03	0.99	0.57	-0.04	-0.46	0.58	0.36	0.24	-0.22	-0.34	65.87	47.08	41.94	-18.79	-23.93	37.29	17.17	17.17	-20.12	-20.12	0.47	1.4	0.65	0.93	0.18	12.89	12.63	7.1	-0.26	-5.79	7.3	4.61	2.9	-2.69	-4.4	11.09	7.92	7.58
210	Placebo	74.15	64.95	60.91	-9.2	-13.24	60.09	35.24	35.61	-24.85	-24.48	0.71	0.73	1.08	0.02	0.37	0.57	0.4	0.63	-0.17	0.06	74.86	65.68	61.99	-9.18	-12.87	60.66	35.64	36.24	-25.02	-24.42	0.25	0.41	1	0.16	0.75	4.66	6.51	6.27	1.85	1.61	3.77	3.53	3.66	-0.24	-0.11	6.99	4.7	7.37
212	Placebo	29.72	56.52	47.26	26.8	17.54	15.84	24.29	23.15	8.45	7.31	0.25	0.22	0.36	-0.03	0.11	0.13	0.1	0.17	-0.03	0.04	29.97	56.74	47.62	26.77	17.65	15.97	24.39	23.32	8.42	7.35	0.16	0.33	0.67	0.17	0.51	3.57	6.08	11.8	2.51	8.23	1.9	2.61	5.78	0.71	3.88	3.66	11.93	11.47
213	Placebo	.	.	.	.	.	.	.	.	.	.	.	.	.	.	.	.	.	.	.	.	.	.	.	.	.	.	.	.	.	.	.	.	.	.	.	.	.	.	.	.	.	.	.	.	.	.	.	.
215	Placebo	65.18	54.18	47.54	-11	-17.64	31.51	4.31	21	-27.2	-10.51	0.61	1	0.94	0.39	0.33	0.3	0.08	0.41	-0.22	0.11	65.79	55.18	48.48	-10.61	-17.31	31.81	4.39	21.41	-27.42	-10.4	0.93	0.5	0.53	-0.43	-0.4	22.03	10.48	25.85	-11.55	3.82	10.65	0.83	11.42	-9.82	0.77	4.47	9.56	7.65
217	Placebo	50.11	42.07	66.16	-8.04	16.05	13.9	15.04	20.8	1.14	6.9	0.47	0.9	0.82	0.43	0.35	0.13	0.32	0.26	0.19	0.13	50.58	42.97	66.98	-7.61	16.4	14.03	15.36	21.06	1.33	7.03	0.4	0.94	0.47	0.54	0.07	7.35	11.7	7.15	4.35	-0.2	2.04	4.18	2.25	2.14	0.21	11.06	19.09	8.79
218	Placebo	47.85	47.2	52.97	-0.65	5.12	15.56	22.97	36.93	7.41	21.37	0.45	0.25	0.19	-0.2	-0.26	0.15	0.12	0.13	-0.03	-0.02	48.3	47.45	53.16	-0.85	4.86	15.71	23.09	37.06	7.38	21.35	0.64	0.82	0.36	0.18	-0.28	7.14	8.98	7.56	1.84	0.42	2.32	4.37	5.27	2.05	2.95	15.07	23.49	14.79
223	Placebo	54.09	57.29	62.38	3.2	8.29	20.19	12.5	17.6	-7.69	-2.59	0.31	0.34	0.97	0.03	0.66	0.12	0.07	0.27	-0.05	0.15	54.4	57.63	63.35	3.23	8.95	20.31	12.57	17.87	-7.74	-2.44	0.27	0.66	1.7	0.39	1.43	5.74	4.55	14.62	-1.19	8.88	2.14	0.99	4.12	-1.15	1.98	2.16	8.81	8.68
224	Placebo	59.13	55.07	50.87	-4.06	-8.26	24.63	20.58	14	-4.05	-10.63	1.21	0.66	0.61	-0.55	-0.6	0.51	0.25	0.17	-0.26	-0.34	60.34	55.73	51.48	-4.61	-8.86	25.14	20.83	14.17	-4.31	-10.97	1.1	0.84	1.31	-0.26	0.21	7.22	11.19	4.11	3.97	-3.11	3.01	4.18	1.13	1.17	-1.88	6.29	3.3	4.54
225	Placebo	.	.	.	.	.	.	.	.	.	.	.	.	.	.	.	.	.	.	.	.	.	.	.	.	.	.	.	.	.	.	.	.	.	.	.	.	.	.	.	.	.	.	.	.	.	.	.	.
228	Placebo	60.42	45.06	66.52	-15.36	6.1	19.14	9.09	25.62	-10.05	6.48	0.69	0.64	1.22	-0.05	0.53	0.22	0.13	0.47	-0.09	0.25	61.11	45.7	67.74	-15.41	6.63	19.36	9.22	26.09	-10.14	6.73	1.03	0.77	1.8	-0.26	0.77	9.3	11.54	11.82	2.24	2.52	2.95	2.33	4.56	-0.62	1.61	4.36	11.55	13.26
303	Placebo	70.3	45.51	33.61	-24.79	-36.69	58.77	15.97	13.64	-42.8	-45.13	0.65	0.42	0.9	-0.23	0.25	0.55	0.15	0.36	-0.4	-0.19	70.95	45.93	34.51	-25.02	-36.44	59.32	16.12	14	-43.2	-45.32	0.61	0.68	2.15	0.07	1.54	7.52	8.38	5.73	0.86	-1.79	6.29	2.94	2.27	-3.35	-4.02	15.59	18.43	8.49
304	Placebo	86.35	53.14	55.29	-33.21	-31.06	76.3	18.11	9.11	-58.19	-67.19	0.24	0.47	0.5	0.23	0.26	0.21	0.16	0.08	-0.05	-0.13	86.59	53.61	55.79	-32.98	-30.8	76.51	18.27	9.19	-58.24	-67.32	0.22	0.47	1.03	0.25	0.81	2.56	1.99	4.39	-0.57	1.83	2.26	0.68	0.72	-1.58	-1.54	9	4.41	14.57
306	Placebo	.	.	.	.	.	.	.	.	.	.	.	.	.	.	.	.	.	.	.	.	.	.	.	.	.	.	.	.	.	.	.	.	.	.	.	.	.	.	.	.	.	.	.	.	.	.	.	.
307	Placebo	70.73	53.11	57.99	-17.62	-12.74	56.41	35.62	43.29	-20.79	-13.12	0.36	0.38	0.46	0.02	0.1	0.29	0.25	0.34	-0.04	0.05	71.09	53.49	58.45	-17.6	-12.64	56.7	35.87	43.63	-20.83	-13.07	0.71	0.71	0.4	0	-0.31	4.46	5.45	4.21	0.99	-0.25	3.56	3.66	3.14	0.1	-0.42	12.93	26.29	17.78
310	Placebo	.	.	.	.	.	.	.	.	.	.	.	.	.	.	.	.	.	.	.	.	.	.	.	.	.	.	.	.	.	.	.	.	.	.	.	.	.	.	.	.	.	.	.	.	.	.	.	.
312	Placebo	50.96	.	54.66	.	3.7	22.26	.	17.12	.	-5.14	0.61	.	1.07	.	0.46	0.27	.	0.34	.	0.07	51.57	.	55.73	.	4.16	22.53	.	17.46	.	-5.07	0.92	.	0.34	.	-0.58	17.05	.	11.72	.	-5.33	7.45	.	3.67	.	-3.78	15.07	.	14.01
313	Placebo	30.01	49.92	.	19.91	.	6.71	21.37	.	14.66	.	0.12	0.27	.	0.15	.	0.03	0.11	.	0.08	.	30.13	50.19	.	20.06	.	6.74	21.48	.	14.74	.	0.36	0.5	.	0.14	.	3.52	5.74	.	2.22	.	0.79	2.46	.	1.67	.	19.02	6.66	.
316	Placebo	56.75	44.79	42.93	-11.96	-13.82	26.22	16.09	10.81	-10.13	-15.41	0.63	1.22	2.35	0.59	1.72	0.29	0.44	0.59	0.15	0.3	57.38	46.01	45.28	-11.37	-12.1	26.51	16.53	11.4	-9.98	-15.11	1.08	3.24	6.08	2.16	5	2.82	5.87	5.65	3.05	2.83	1.31	2.11	1.42	0.8	0.11	4.91	15.66	4.46
317	Placebo	56.99	51.32	58.85	-5.67	1.86	18.69	22.17	27.78	3.48	9.09	0.38	0.91	1.12	0.53	0.74	0.12	0.39	0.53	0.27	0.41	57.37	52.23	59.97	-5.14	2.6	18.81	22.56	28.31	3.75	9.5	1.01	2.04	2.84	1.03	1.83	5.27	14.31	11.84	9.04	6.57	1.73	6.18	5.59	4.45	3.86	8.06	7.14	8.22
319	Placebo	52.63	54.11	16.8	1.48	-35.83	24.99	23.7	2.37	-1.29	-22.62	0.3	0.35	0.25	0.05	-0.05	0.14	0.15	0.04	0.01	-0.1	52.93	54.46	17.05	1.53	-35.88	25.13	23.85	2.41	-1.28	-22.72	0.62	0.73	2.94	0.11	2.32	26.01	27.77	47.42	1.76	21.41	12.35	12.16	6.7	-0.19	-5.65	11.02	3.71	15.43
[truncated: 492 more columns]
