# Supplementary material for: Effects of Lactobacillus plantarum and Lactobacillus paracasei on the Peripheral Immune Response in Children with Celiac Disease Autoimmunity: A Randomized, Double-Blind, Placebo-Controlled Clinical Trial
Source: Nutrients. 2019 Aug 16;11(8):1925. doi: 10.3390/nu11081925 (PMC6723580; doi:10.3390/nu11081925)
Supplement: Supplementary file 1 [file nutrients-11-01925-s001.zip › Supplementary materials/File S3 raw research data.xlsx]

## Sheet: Blad1
CiPP-Id	Group	Sex		Weight	Length	HLA	tTG-IgG-0	tTG-IgG-1	tTG-IgG-2	tTG-IgG-1 - tTG-IgG-0	tTG-IgG-2 - tTG-IgG-0	tTG-IgA-0	tTG-IgA-1	tTG-IgA-2	tTG-IgA-1 - tTG-IgA-0	tTG-IgA-2 - tTG-IgA-0	Antibiotic use	AB-Visit	Febrility	Probio_Pre	Probio_fil/yog	Probio_funcfoods	AEF
102	Laktobaciller	0		16.5	96.8	4	5401.98	2736.77	1071.4	-2665.21	-4330.58	5961.68	2131.01	685.236	-3830.67	-5276.44	0	3	1	1	2	0	0
104	Laktobaciller	1		25	122.5	2	0.989328	1.10038	1.58494	0.111047	0.595616	3.36329	3.207	3.05838	-0.156286	-0.304905	0	3	1	1	0	1	0
105	Laktobaciller	0		20.1	103.7	1	1.5698	1.63542	0.999423	0.065618	-0.570378	3.8431	8.18754	1.25029	4.34444	-2.59281	1	2	1	1	1	0	0
107	Laktobaciller	0		12.2	87.5	2	0.847995	0.56533	0.620854	-0.282665	-0.227142	3.18839	1.76561	2.31929	-1.42278	-0.869101	0	3	0	1	1	0	1
111	Laktobaciller	0		29.6	137.5	1	59.4372	1838.56	1766.55	1779.12	1707.11	75.5941	368.201	1141.77	292.606	1066.18	0	3	1	0	0	0	1
112	Laktobaciller	0		27.4	133.7	4	16.4306	12.9192	11.7502	-3.5114	-4.68043	3.99276	3.06774	4.44373	-0.925027	0.450962	0	3	0	1	1	0	0
113	Laktobaciller	1		20.9	118.5	3	3.7925	3.27589	2.4916	-0.516609	-1.3009	33.0911	24.4102	16.8861	-8.68097	-16.205	0	3	0	1	1	0	1
114	Laktobaciller	.		.	.	.	.	.	.	.	.	.	.	.	.	.	.	.	.	.	.	.	.
118	Laktobaciller	1		16.4	98	1	1159.97	966.147	492.422	-193.819	-667.543	161.475	186.834	128.426	25.3589	-33.0493	0	3	1	0	0	0	0
120	Laktobaciller	0		14.2	95.5	4	1.15085	0.575425	0.287713	-0.575426	-0.863138	5.42627	1.54411	1.03149	-3.88216	-4.39478	0	3	0	0	0	0	0
121	Laktobaciller	1		21.4	117	2	1.37626	2.0516	1.64231	0.675341	0.266043	1.42355	2.61069	1.70525	1.18714	0.281693	0	3	0	0	0	0	0
123	Laktobaciller	1		20.2	115	4	23.1061	23.3971	32.8482	0.290961	9.7421	22.9347	21.0096	82.8475	-1.92517	59.9127	0	3	1	1	1	0	0
126	Laktobaciller	0		14.8	95.2	4	1.34045	1.08464	1.78045	-0.255811	0.439995	7.25334	2.94772	3.12377	-4.30562	-4.12957	0	3	1	0	0	0	1
127	Laktobaciller	1		18.2	108	4	1.41208	0.910687	0.547436	-0.50139	-0.864641	0.980895	0.0754535	0.155937	-0.905442	-0.824958	0	3	1	0	0	0	0
130	Laktobaciller	1		17.8	103.1	4	1.38683	2.07676	1.54015	0.689931	0.153318	0.830337	3.42415	1.60532	2.59381	0.774981	0	3	0	0	0	0	0
131	Laktobaciller	0		22.2	121.3	4	1.77013	2.28583	2.5855	0.515706	0.815373	6.50627	8.91285	12.3069	2.40658	5.80059	0	3	0	1	1	0	0
135	Laktobaciller	1		35.9	129.8	1	1.38683	1.14989	1.14989	-0.236946	-0.236946	5.11111	3.84327	3.42415	-1.26784	-1.68696	0	3	0	0	0	0	0
136	Laktobaciller	0		20.8	114	1	1.29623	1.03141	0.899001	-0.264822	-0.397233	1.6866	0.988326	0.386736	-0.698273	-1.29986	0	3	1	1	1	0	0
137	Laktobaciller	0		24.3	128.5	2	1.7771	1.96526	0.982629	0.188163	-0.794466	16.3619	24.2739	13.3133	7.912	-3.04856	0	3	1	1	1	0	0
140	Laktobaciller	0		35.8	128.5	2	0.615374	0.469278	0.429967	-0.146096	-0.185406	7.67061	4.41505	5.67894	-3.25556	-1.99168	0	3	1	1	1	0	0
141	Laktobaciller	.		.	.	.	2.548	.	.	.	.	4.70985	.	.	.	.	.	.	.	.	.	.	.
142	Laktobaciller	0		25.6	126.3	3	0.660073	0.780422	0.588126	0.120349	-0.0719471	0.29931	0.169591	0.00816637	-0.129719	-0.291144	0	3	0	0	0	0	0
201	Laktobaciller	.		.	.	.	.	.	.	.	.	.	.	.	.	.	.	.	.	.	.	.	.
203	Laktobaciller	0		15.9	95.5	4	4.45355	3.30157	2.79089	-1.15199	-1.66266	12.4478	3.40162	4.54129	-9.04617	-7.9065	0	3	0	0	0	0	0
205	Laktobaciller	0		23.7	116	2	6.20938	2.5702	1.71565	-3.63918	-4.49373	40.4573	9.28053	3.994	-31.1767	-36.4633	1	1	1	0	0	0	0
206	Laktobaciller	1		18.7	97	2	5.02465	1.40774	0.794466	-3.61691	-4.23018	28.7605	1.67048	0.939984	-27.09	-27.8205	0	3	1	0	0	0	0
209	Laktobaciller	0		11.5	88.5	4	0.850218	0.738714	1.79103	-0.111504	0.940815	1.60066	0.574733	0.934612	-1.02593	-0.666046	0	3	1	1	1	0	0
211	Laktobaciller	1		22.3	111.5	4	98.9743	22.0378	13.7603	-76.9365	-85.2141	11.15	7.2333	10.6634	-3.9167	-0.486584	1	1,2	0	0	0	0	0
214	Laktobaciller	.		.	.	.	.	.	.	.	.	.	.	.	.	.	.	.	.	.	.	.	.
216	Laktobaciller	1		25.3	123	2	16.4661	15.1488	11.8378	-1.31728	-4.62829	1.09575	1.20318	0.972212	0.107427	-0.12354	0	3	1	1	1	0	0
219	Laktobaciller	.		.	.	.	.	.	.	.	.	.	.	.	.	.	.	.	.	.	.	.	.
220	Laktobaciller	.		.	.	.	.	.	.	.	.	.	.	.	.	.	.	.	.	.	.	.	.
221	Laktobaciller	0		17.7	104.2	1	0.954753	1.04535	0.892032	0.090597	-0.062721	0	0.574733	0.617703	0.574733	0.617703	0	3	1	0	0	0	0
222	Laktobaciller	1		23.5	122.8	3	1.42168	1.44955	0.871125	0.027876	-0.550551	0.247081	0.048342	0.209482	-0.198739	-0.0375993	0	3	1	1	1	0	0
226	Laktobaciller	0		24.7	121	4	0.97566	1.13595	1.05929	0.160287	0.083628	3.66214	3.07992	1.30417	-0.582216	-2.35798	0	3	0	0	0	0	0
227	Laktobaciller	1		20.7	126	2	1.09348	0.680385	0.656086	-0.413091	-0.43739	2.37353	1.7248	1.56519	-0.648731	-0.80834	0	3	0	1	1	0	0
301	Laktobaciller	1		20	104.5	1	2.16039	1.65165	1.37986	-0.508737	-0.780528	10.3363	6.25199	6.94792	-4.08433	-3.38839	0	3	1	0	0	0	1
302	Laktobaciller	1		23.9	121.5	4	1.22955	2.11405	2.38135	0.884501	1.1518	1.56519	1.51371	1.69391	-0.051486	0.128717	0	3	0	0	0	0	0
305	Laktobaciller	1		30.4	125	2	1.09819	2.37942	1.93629	1.28122	0.838094	11.9792	28.1568	16.2922	16.1776	4.313	0	3	0	0	0	0	0
308	Laktobaciller	0		15.9	97	1	1.70509	1.31494	1.38237	-0.390148	-0.322715	0	0	0	0	0	0	3	1	1	1	0	0
309	Laktobaciller	0		20.7	110.5	3	1.12228	0.809195	0.953694	-0.313081	-0.168582	5.63291	1.18501	4.49016	-4.44791	-1.14275	0	3	1	1	1	0	0
311	Laktobaciller	0		18.5	102	4	3.0682	3.32348	8.05298	0.255281	4.98479	31.6717	33.1941	25.0009	1.5224	-6.67083	0	3	1	1	1	0	0
314	Laktobaciller	0		27.9	133	1	1.03076	1.51242	2.39868	0.481663	1.36792	6.42108	9.61968	24.2866	3.1986	17.8655	0	3	1	0	0	0	0
315	Laktobaciller	0		26	115.5	1	4.22773	3.74734	2.90925	-0.480386	-1.31848	1.91667	0.929812	0.752977	-0.986855	-1.16369	1	0	1	1	1	0	0
318	Laktobaciller	1		24.1	127	4	1.59431	1.23788	1.32939	-0.356431	-0.264915	0.501984	0.490576	1.22644	-0.0114087	0.724455	1	2	1	0	0	0	0
320	Laktobaciller	1		28.3	138	6	7.67121	3.2523	2.19191	-4.41892	-5.47931	3.51644	2.63457	1.02209	-0.881865	-2.49435	1	0	1	0	0	0	0
101	Placebo	.		.	.	.	.	.	.	.	.	.	.	.	.	.	.	.	.	.	.	.	.
103	Placebo	1		13.7	91.5	1	10.1446	7.05298	2.37618	-3.09158	-7.76838	44.0039	26.6831	28.091	-17.3208	-15.9129	1	0	1	0	0	0	0
106	Placebo	0		15.6	96	4	50.1702	339.836	2140.99	289.666	2090.82	62.7272	298.892	1027.48	236.165	964.757	0	3	0	1	1	0	1
108	Placebo	0		19	105.7	1	1.33022	0.828828	0.511622	-0.50139	-0.818596	2.03142	3.71734	2.13282	1.68592	0.101396	0	3	1	1	1	0	0
109	Placebo	.		.	.	.	.	.	.	.	.	.	.	.	.	.	.	.	.	.	.	.	.
110	Placebo	1		40.6	149	4	4.44743	6.55895	2.76166	2.11152	-1.68577	27.5786	24.5931	26.2837	-2.98546	-1.29483	0	3	0	0	0	0	0
115	Placebo	1		14.8	92.5	2	93.6686	58.3374	42.5	-35.3312	-51.1686	15.7209	15.3543	7.61171	-0.366606	-8.10922	0	3	0	1	1	0	1
116	Placebo	0		29.5	131	4	3.24055	3.28598	3.05379	0.045428	-0.186761	15.3905	22.1455	32.9091	6.75499	17.5186	0	3	0	1	1	1	0
117	Placebo	.		.	.	.	.	.	.	.	.	.	.	.	.	.	.	.	.	.	.	.	.
119	Placebo	1		21.3	116.8	1	1.21647	0.908566	1.01961	-0.307904	-0.196857	3.90716	2.87567	2.29429	-1.03149	-1.61288	0	3	0	1	1	1	1
122	Placebo	1		17.5	104.6	.	.	.	.	.	.	.	.	.	.	.	.	.	.	.	.	.	.
124	Placebo	1		25.8	127	1	2.35552	1.798	.	-0.55752	.	4.37619	2.84389	.	-1.5323	.	0	3	0	1	1	0	0
125	Placebo	1		22.3	117	1	2.01067	1.65254	1.84696	-0.358135	-0.163719	9.71487	9.98751	11.2594	0.272636	1.54456	0	3	0	0	0	0	0
128	Placebo	1		15.2	106	2	1.59626	1.45812	1.18185	-0.138138	-0.414414	0.970835	0.835018	0.684111	-0.135816	-0.286723	0	3	1	0	0	0	0
129	Placebo	1		19.8	107.4	1	2.33591	1.28302	1.62823	-1.05288	-0.707677	1.93563	1.77646	0.572331	-0.159162	-1.36329	0	3	0	1	1	0	0
132	Placebo	0		21.7	119.5	2	1.52467	0.799732	0.569593	-0.724937	-0.955076	3.02923	3.33215	2.65956	0.302923	-0.369669	0	3	0	1	1	0	0
133	Placebo	1		33.6	139	4	2.23705	2.46006	1.80497	0.223008	-0.432078	10.8843	10.5072	12.3258	-0.377082	1.44152	0	3	0	0	0	0	0
134	Placebo	0		17.8	100.8	4	4.73892	3.53431	2.57853	-1.20461	-2.16039	5.05364	4.92846	1.4656	-0.125176	-3.58804	0	3	1	0	0	0	0
138	Placebo	1		18.8	108.5	2	1.25871	1.60862	1.71336	0.349912	0.454647	5.34354	7.95113	5.06005	2.60759	-0.283491	0	3	1	1	1	0	0
139	Placebo	0		19.5	108.5	1	0.895894	1.03558	0.799561	0.139683	-0.0963327	5.20523	13.7095	7.88286	8.50426	2.67762	0	3	1	1	1	0	0
202	Placebo	0		17.3	105.3	1	14.9117	18.7426	16.2927	3.83082	1.38097	70.4353	101.741	104.778	31.3055	34.3423	0	3	0	0	0	0	0
204	Placebo	1		21.6	102	1	5.69367	6.14568	2.95486	0.452007	-2.73882	10.5295	13.8997	4.67811	3.37022	-5.85138	0	3	0	0	0	0	0
207	Placebo	1		22.7	117	4	0.899001	0.745683	1.5959	-0.153318	0.6969	2.50841	1.73494	3.17983	-0.773472	0.671417	1	1	1	0	0	0	0
208	Placebo	0		14.2	92.5	1	1.51227	0.592365	0.383295	-0.919908	-1.12898	1.12261	0	0.064456	-1.12261	-1.05815	0	3	1	1	1	0	0
210	Placebo	1		21.1	113	4	22.4726	18.1692	14.9878	-4.30336	-7.48478	81.1257	64.8586	46.5363	-16.2672	-34.5894	0	3	1	1	1	0	0
212	Placebo	0		16.3	93.2	1	1.44955	1.05929	0.724776	-0.390264	-0.724776	0	0	0	0	0	0	3	1	1	1	0	0
213	Placebo	.		.	.	.	.	.	.	.	.	.	.	.	.	.	.	.	.	.	.	.	.
215	Placebo	1		13.2	87	3	3.45662	2.04889	1.41471	-1.40774	-2.04192	3.26577	1.39655	0.290052	-1.86923	-2.97572	1	2	1	0	0	0	0
217	Placebo	0		20.5	109	2	0.815373	0.689931	0.620241	-0.125442	-0.195132	1.06352	0.639189	0.064456	-0.424335	-0.999068	0	3	0	0	0	0	0
218	Placebo	1		13.1	94	4	2.12554	1.56106	1.21958	-0.564489	-0.90597	19.5774	12.7321	8.95586	-6.84524	-10.6215	0	3	1	1	1	0	0
223	Placebo	1		17	110	4	1.07404	1.33647	2.29387	0.262435	1.21983	1.40405	1.95276	7.62485	0.54871	6.22079	0	3	0	0	0	0	0
224	Placebo	1		25.1	118	1	1.3032	1.11504	0.919908	-0.188163	-0.383295	2.64908	2.34633	1.8398	-0.302753	-0.809281	0	3	1	1	1	0	0
225	Placebo	.		.	.	.	.	.	.	.	.	.	.	.	.	.	.	.	.	.	.	.	.
228	Placebo	1		27.2	122	4	0.992657	16.0736	0.884108	15.081	-0.108549	3.94289	112.08	3.37689	108.137	-0.565998	0	3	0	1	1	0	0
303	Placebo	0		20.4	106.5	1	1.25385	0.91366	0.91852	-0.340193	-0.335333	1.01944	0.741407	0.628136	-0.278028	-0.391299	0	3	1	0	0	0	0
304	Placebo	0		16.4	99.5	4	1.29058	1.05917	1.13927	-0.231415	-0.15131	9.34375	5.11111	4.76885	-4.23264	-4.5749	0	3	1	1	1	0	0
306	Placebo	0		20.4	112.5	1	5.5605	2.7792	0.765845	-2.7813	-4.79465	29.2191	23.0387	6.88957	-6.1804	-22.3296	0	3	1	0	0	0	0
307	Placebo	1		20.7	112	2	2.39868	2.11932	1.30049	-0.279365	-1.09819	6.44594	6.7939	4.07292	0.347967	-2.37302	0	3	1	0	0	0	0
310	Placebo	1		.	.	.	.	.	.	.	.	.	.	.	.	.	.	.	.	.	.	.	.
312	Placebo	0		16.8	104.5	4	41.1193	15.7784	58.0488	-25.341	16.9294	10.9829	6.88957	5.33528	-4.09332	-5.64761	0	3	1	0	0	0	0
313	Placebo	1		18.1	108.5	1	0.626163	0.842911	0.693596	0.216749	0.0674329	1.24355	0.952629	0.416419	-0.290923	-0.827133	0	3	0	1	1	0	1
316	Placebo	1		35.9	139	3	1.07893	0.866994	1.05003	-0.211932	-0.0289	2.20189	1.52307	1.4375	-0.67882	-0.764385	1	2	1	0	0	0	0
317	Placebo	1		26.5	131	4	1.20416	1.18489	0.905527	-0.019267	-0.298632	1.85962	2.76134	1.57441	0.901716	-0.285219	0	3	0	0	0	0	0
319	Placebo	1		20.3	113	1	1.52658	1.38637	1.52245	-0.140216	-0.004135	1.53775	1.76373	0.910836	0.225978	-0.626916	0	3	1	0	0	0	0
